# Supplementary material for: Outcomes of a Cluster Randomized Controlled Trial of the SoMe Social Media Literacy Program for Improving Body Image-Related Outcomes in Adolescent Boys and Girls
Source: Nutrients. 2021 Oct 27;13(11):3825. doi: 10.3390/nu13113825 (PMC8674763; doi:10.3390/nu13113825)
Supplement: Supplementary file 1 [file nutrients-13-03825-s001.zip]

Archive with 1 entries (1 files):
- nutrients-1420839-supplementary.pdf
